# Supplementary material for: The Effectiveness of Blood Flow Restriction Training on Rehabilitation After Anterior Cruciate Ligament Reconstruction: A Systematic Review and Meta-Analysis
Source: J Clin Med. 2026 Jun 17;15(12):4706. doi: 10.3390/jcm15124706 (PMC13302091; doi:10.3390/jcm15124706)
Supplement: Supplementary file 1 [file jcm-15-04706-s001.zip]

Archive with 1 entries (1 files):
- jcm-4334673-supplementary.pdf
